# Supplementary material for: Distinct stimulus-dependent neutrophil dynamics revealed by real-time imaging of intestinal mucosa after acute injury
Source: PNAS Nexus. 2022 Nov 4;1(5):pgac249. doi: 10.1093/pnasnexus/pgac249 (PMC9802210; doi:10.1093/pnasnexus/pgac249)
Supplement: pgac249_Supplemental_Files [file pgac249_supplemental_files.zip]

Archive with 10 entries (10 files):
- PNASNEXUS-PNASNEXUS-2022-00768-s01.docx
- PNASNEXUS-PNASNEXUS-2022-00768-s02.avi
- PNASNEXUS-PNASNEXUS-2022-00768-s03.avi
- PNASNEXUS-PNASNEXUS-2022-00768-s04.avi
- PNASNEXUS-PNASNEXUS-2022-00768-s05.avi
- PNASNEXUS-PNASNEXUS-2022-00768-s06.avi
- PNASNEXUS-PNASNEXUS-2022-00768-s07.avi
- PNASNEXUS-PNASNEXUS-2022-00768-s08.avi
- PNASNEXUS-PNASNEXUS-2022-00768-s09.avi
- PNASNEXUS-PNASNEXUS-2022-00768-s10.avi
